# Supplementary material for: Life history changes in Trogoderma variabile and T. inclusum due to mating delay with implications for mating disruption as a management tactic
Source: Ecol Evol. 2018 Jan 29;8(5):2428–39. doi: 10.1002/ece3.3865 (PMC5838081; doi:10.1002/ece3.3865)
Supplement: Supplementary file 1 [file ECE3-8-2428-s001.xlsx]

## Sheet: day1_inclusum
egg_days	number_progeny_Fx	number_alive	next_age	age	age_class	lx	dx	qx	mx	lxmx	percent_alive
Day_2	824	22	22	1	2	1	0	0	37.4545	37.4545	1
Day_4	832	22	22	1	4	1	0	0	37.8182	37.8182	1
Day_6	737	22	22	1	6	1	0	0	33.5	33.5	1
Day_8	183	22	22	1	8	1	0	0	8.31818	8.31818	1
Day_10	78	22	21	1	10	0.954545	0.0454545	0.047619	3.54545	3.3843	0.954545
Day_12	10	21	13	1	12	0.619048	0.380952	0.615385	0.47619	0.294785	0.590909
Day_14	0	13	8	1	14	0.615385	0.384615	0.625	0	0	0.363636
Day_16	0	8	4	1	16	0.5	0.5	1	0	0	0.181818
Day_18	0	4	2	1	18	0.5	0.5	1	0	0	0.0909091
Day_20	0	2	2	1	20	1	0	0	0	0	0.0909091
Day_22	0	2	2	1	22	1	0	0	0	0	0.0909091
Day_24	0	2	2	1	24	1	0	0	0	0	0.0909091
Day_26	0	2	2	1	26	1	0	0	0	0	0.0909091
Day_28	0	2	1	1	28	0.5	0.5	1	0	0	0.0454545
Day_30	0	1	1	1	30	1	0	0	0	0	0.0454545
Day_32	0	1	1	1	32	1	0	0	0	0	0.0454545
Day_34	0	1	0	1	34	0	1		0	0	0

## Sheet: day2_inclusum
egg_days	number_progeny_Fx	number_alive	next_age	age	age_class	lx	dx	qx	mx	lxmx	percent_alive
Day_-2	0	20	20	2	2	1	0	0	0	0	1
Day_2	866	20	20	2	4	1	0	0	43.3	43.3	1
Day_4	757	20	20	2	6	1	0	0	37.85	37.85	1
Day_6	652	20	20	2	8	1	0	0	32.6	32.6	1
Day_8	256	20	20	2	10	1	0	0	12.8	12.8	1
Day_10	40	20	18	2	12	0.9	0.1	0.111111	2	1.8	0.9
Day_12	7	18	12	2	14	0.666667	0.333333	0.5	0.388889	0.259259	0.6
Day_14	0	12	2	2	16	0.166667	0.833333	5	0	0	0.1
Day_16	0	2	1	2	18	0.5	0.5	1	0	0	0.05
Day_18	0	1	1	2	20	1	0	0	0	0	0.05
Day_20	0	1	1	2	22	1	0	0	0	0	0.05
Day_22	0	1	1	2	24	1	0	0	0	0	0.05
Day_24	0	1	1	2	26	1	0	0	0	0	0.05
Day_26	0	1	1	2	28	1	0	0	0	0	0.05
Day_28	0	1	1	2	30	1	0	0	0	0	0.05
Day_30	0	1	1	2	32	1	0	0	0	0	0.05
Day_32	0	1	1	2	34	1	0	0	0	0	0.05
Day_34	0	1	1	2	36	1	0	0	0	0	0.05
Day_36	0	1	1	2	38	1	0	0	0	0	0.05
Day_38	0	1	0	2	40	0	1		0	0	0

## Sheet: day3_inclusum
egg_days	number_progeny_Fx	number_alive	next_age	age	age_class	lx	dx	qx	mx	lxmx	percent_alive
Day_-2	0	20	20	3	3	1	0	0	0	0	1
Day_2	901	20	20	3	5	1	0	0	45.05	45.05	1
Day_4	773	20	20	3	7	1	0	0	38.65	38.65	1
Day_6	669	20	20	3	9	1	0	0	33.45	33.45	1
Day_8	110	20	20	3	11	1	0	0	5.5	5.5	1
Day_10	27	20	14	3	13	0.7	0.3	0.428571	1.35	0.945	0.7
Day_12	0	14	6	3	15	0.428571	0.571429	1.33333	0	0	0.3
Day_14	0	6	2	3	17	0.333333	0.666667	2	0	0	0.1
Day_16	0	2	1	3	19	0.5	0.5	1	0	0	0.05
Day_18	0	1	0	3	21	0	1		0	0	0

## Sheet: day4_inclusum
egg_days	number_progeny_Fx	number_alive	next_age	age	age_class	lx	dx	qx	mx	lxmx	percent_alive
Day_-4	0	21	21	4	2	1	0	0	0	0	1
Day_-2	0	21	21	4	4	1	0	0	0	0	1
Day_2	1033	21	21	4	6	1	0	0	49.1905	49.1905	1
Day_4	526	21	21	4	8	1	0	0	25.0476	25.0476	1
Day_6	439	21	21	4	10	1	0	0	20.9048	20.9048	1
Day_8	118	21	20	4	12	0.952381	0.047619	0.05	5.61905	5.35147	0.952381
Day_10	22	20	17	4	14	0.85	0.15	0.176471	1.1	0.935	0.809524
Day_12	0	17	6	4	16	0.352941	0.647059	1.83333	0	0	0.285714
Day_14	0	6	2	4	18	0.333333	0.666667	2	0	0	0.0952381
Day_16	0	2	1	4	20	0.5	0.5	1	0	0	0.047619
Day_18	0	1	0	4	22	0	1		0	0	0

## Sheet: day5_inclusum
egg_days	number_progeny_Fx	number_alive	next_age	age	age_class	lx	dx	qx	mx	lxmx	percent_alive
Day_-4	0	20	20	5	3	1	0	0	0	0	1
Day_-2	0	20	20	5	5	1	0	0	0	0	1
Day_2	1301	20	20	5	7	1	0	0	65.05	65.05	1
Day_4	802	20	20	5	9	1	0	0	40.1	40.1	1
Day_6	398	20	20	5	11	1	0	0	19.9	19.9	1
Day_8	164	20	17	5	13	0.85	0.15	0.176471	8.2	6.97	0.85
Day_10	18	17	10	5	15	0.588235	0.411765	0.7	1.05882	0.622837	0.5
Day_12	1	10	1	5	17	0.1	0.9	9	0.1	0.01	0.05
Day_14	0	1	0	5	19	0	1		0	0	0

## Sheet: day15_inclusum
egg_days	number_progeny_Fx	number_alive	next_age	age	age_class	lx	dx	qx	mx	lxmx	percent_alive
Day_-14	0	20	20	15	3	1	0	0	0	0	1
Day_-12	0	20	20	15	5	1	0	0	0	0	1
Day_-10	0	20	20	15	7	1	0	0	0	0	1
Day_-8	0	20	20	15	9	1	0	0	0	0	1
Day_-6	0	20	20	15	11	1	0	0	0	0	1
Day_-4	0	20	20	15	13	1	0	0	0	0	1
Day_-2	0	20	20	15	15	1	0	0	0	0	1
Day_2	449	20	20	15	17	1	0	0	22.45	22.45	1
Day_4	722	20	20	15	19	1	0	0	36.1	36.1	1
Day_6	243	20	19	15	21	0.95	0.05	0.0526316	12.15	11.5425	0.95
Day_8	21	19	15	15	23	0.789474	0.210526	0.266667	1.10526	0.872576	0.75
Day_10	0	15	8	15	25	0.533333	0.466667	0.875	0	0	0.4
Day_12	0	8	1	15	27	0.125	0.875	7	0	0	0.05
Day_14	0	1	0	15	29	0	1		0	0	0

## Sheet: day29_inclusum
egg_days	number_progeny_Fx	number_alive	next_age	age	age_class	lx	dx	qx	mx	lxmx	percent_alive
Day_-28	0	19	19	29	3	1	0	0	0	0	1
Day_-26	0	19	19	29	5	1	0	0	0	0	1
Day_-24	0	19	19	29	7	1	0	0	0	0	1
Day_-22	0	19	19	29	9	1	0	0	0	0	1
Day_-20	0	19	19	29	11	1	0	0	0	0	1
Day_-18	0	19	19	29	13	1	0	0	0	0	1
Day_-16	0	19	19	29	15	1	0	0	0	0	1
Day_-14	0	19	19	29	17	1	0	0	0	0	1
Day_-12	0	19	19	29	19	1	0	0	0	0	1
Day_-10	0	19	19	29	21	1	0	0	0	0	1
Day_-8	0	19	19	29	23	1	0	0	0	0	1
Day_-6	0	19	19	29	25	1	0	0	0	0	1
Day_-4	0	19	19	29	27	1	0	0	0	0	1
Day_-2	0	19	19	29	29	1	0	0	0	0	1
Day_2	169	19	18	29	31	0.947368	0.0526316	0.0555556	8.89474	8.42659	0.947368
Day_4	20	18	15	29	33	0.833333	0.166667	0.2	1.11111	0.925926	0.789474
Day_6	2	15	8	29	35	0.533333	0.466667	0.875	0.133333	0.0711111	0.421053
Day_8	0	8	1	29	37	0.125	0.875	7	0	0	0.0526316
Day_10	0	1	1	29	39	1	0	0	0	0	0.0526316
Day_12	0	1	0	29	41	0	1		0	0	0

## Sheet: day1_variabile
egg_days	number_progeny_Fx	number_alive	next_age	age	age_class	lx	dx	qx	mx	lxmx	percent_alive
Day_2	861	20	20	1	2	1	0	0	43.05	43.05	1
Day_4	1194	20	20	1	4	1	0	0	59.7	59.7	1
Day_6	301	20	19	1	6	0.95	0.05	0.0526316	15.05	14.2975	0.95
Day_8	121	19	10	1	8	0.526316	0.473684	0.9	6.36842	3.3518	0.5
Day_10	13	10	3	1	10	0.3	0.7	2.33333	1.3	0.39	0.15
Day_12	0	3	3	1	12	1	0	0	0	0	0.15
Day_14	0	3	2	1	14	0.666667	0.333333	0.5	0	0	0.1
Day_16	0	2	2	1	16	1	0	0	0	0	0.1
Day_18	0	2	1	1	18	0.5	0.5	1	0	0	0.05
Day_20	0	1	0	1	20	0	1		0	0	0

## Sheet: day2_variabile
egg_days	number_progeny_Fx	number_alive	next_age	age	age_class	lx	dx	qx	mx	lxmx	percent_alive
Day_-2	0	22	22	2	2	1	0	0	0	0	1
Day_2	1144	22	22	2	4	1	0	0	52	52	1
Day_4	836	22	22	2	6	1	0	0	38	38	1
Day_6	302	22	19	2	8	0.863636	0.136364	0.157895	13.7273	11.8554	0.863636
Day_8	10	19	3	2	10	0.157895	0.842105	5.33333	0.526316	0.0831025	0.136364
Day_10	0	3	1	2	12	0.333333	0.666667	2	0	0	0.0454545
Day_12	0	1	1	2	14	1	0	0	0	0	0.0454545
Day_14	0	1	1	2	16	1	0	0	0	0	0.0454545
Day_16	0	1	1	2	18	1	0	0	0	0	0.0454545
Day_18	0	1	1	2	20	1	0	0	0	0	0.0454545
Day_20	0	1	1	2	22	1	0	0	0	0	0.0454545
Day_22	0	1	1	2	24	1	0	0	0	0	0.0454545
Day_24	0	1	1	2	26	1	0	0	0	0	0.0454545
Day_26	0	1	0	2	28	0	1		0	0	0

## Sheet: day3_variabile
egg_days	number_progeny_Fx	number_alive	next_age	age	age_class	lx	dx	qx	mx	lxmx	percent_alive
Day_-2	0	20	20	3	3	1	0	0	0	0	1
Day_2	1009	20	20	3	5	1	0	0	50.45	50.45	1
Day_4	1164	20	20	3	7	1	0	0	58.2	58.2	1
Day_6	404	20	17	3	9	0.85	0.15	0.176471	20.2	17.17	0.85
Day_8	53	17	1	3	11	0.0588235	0.941176	16	3.11765	0.183391	0.05
Day_10	0	1	0	3	13	0	1	0	0	0	0

[truncated: 4 more sheets: day4_variabile, day5_variabile, day10_variabile, day15_variabile]
