# Supplementary material for: Life history changes in Trogoderma variabile and T. inclusum due to mating delay with implications for mating disruption as a management tactic
Source: Ecol Evol. 2018 Jan 29;8(5):2428–39. doi: 10.1002/ece3.3865 (PMC5838081; doi:10.1002/ece3.3865)
Supplement: Supplementary file 3 [file ECE3-8-2428-s003.csv]

Generation	population size	species	age at mating (days)
1	163	T. variabile	10
2	1064.88	T. T. variabileiabile	10
3	1966.77	T. variabile	10
4	2868.66	T. variabile	10
5	3770.55	T. variabile	10
6	4672.44	T. variabile	10
7	5574.33	T. variabile	10
8	27309.879	T. variabile	10
9	66046.0545	T. variabile	10
10	107798.1502	T. variabile	10
11	149370.3188	T. variabile	10
12	190942.4874	T. variabile	10
13	232514.656	T. variabile	10
14	755344.3475	T. variabile	10
15	2064644.666	T. variabile	10
1	243	T. inclusum	15
2	1657.63	T. inclusum	15
3	3072.4286	T. inclusum	15
4	4487.317152	T. inclusum	15
5	5902.217152	T. inclusum	15
6	7317.117152	T. inclusum	15
7	8732.017152	T. inclusum	15
8	10146.91715	T. inclusum	15
9	11561.81715	T. inclusum	15
10	44741.22215	T. inclusum	15
11	128998.5172	T. inclusum	15
12	230376.1022	T. inclusum	15
13	332936.5436	T. inclusum	15
14	435004.2177	T. inclusum	15
15	536582.8991	T. inclusum	15
1	194	T. variabile	15
2	396.78	T. variabile	15
3	599.7009	T. variabile	15
4	802.6309	T. variabile	15
5	1005.5609	T. variabile	15
6	1208.4909	T. variabile	15
7	1411.4209	T. variabile	15
8	1614.3509	T. variabile	15
9	1817.2809	T. variabile	15
10	3024.7144	T. variabile	15
11	5427.4056	T. variabile	15
12	7699.216082	T. variabile	15
13	9961.175327	T. variabile	15
14	12223.13457	T. variabile	15
15	14485.09382	T. variabile	15
1	169	T. inclusum	1
2	2808.61	T. inclusum	1
3	104183.1991	T. inclusum	1
4	3998031.433	T. inclusum	1
5	153551005.9	T. inclusum	1
6	5897440356	T. inclusum	1
7	2.27E+11	T. inclusum	1
8	8.70E+12	T. inclusum	1
9	3.34E+14	T. inclusum	1
10	1.28E+16	T. inclusum	1
11	4.93E+17	T. inclusum	1
12	1.89E+19	T. inclusum	1
13	7.27E+20	T. inclusum	1
14	2.79E+22	T. inclusum	1
15	1.07E+24	T. inclusum	1
1	100	T. variabile	1
2	2569.7	T. variabile	1
3	111365.94	T. variabile	1
4	4944965.569	T. variabile	1
5	219566087.7	T. variabile	1
6	9749224824	T. variabile	1
7	4.33E+11	T. variabile	1
8	1.92E+13	T. variabile	1
9	8.53E+14	T. variabile	1
10	3.79E+16	T. variabile	1
11	1.68E+18	T. variabile	1
12	7.47E+19	T. variabile	1
13	3.32E+21	T. variabile	1
14	1.47E+23	T. variabile	1
15	6.54E+24	T. variabile	1
1	328	T. inclusum	29
2	499.822	T. inclusum	29
3	671.643796	T. inclusum	29
4	843.4703553	T. inclusum	29
5	1015.300259	T. inclusum	29
6	1187.130563	T. inclusum	29
7	1358.961255	T. inclusum	29
8	1530.791946	T. inclusum	29
9	1702.622638	T. inclusum	29
10	1874.45333	T. inclusum	29
11	2046.284022	T. inclusum	29
12	2218.114714	T. inclusum	29
13	2389.945406	T. inclusum	29
14	2561.776098	T. inclusum	29
15	2733.60679	T. inclusum	29
1	163	T. inclusum	2
2	2720.64	T. inclusum	2
3	5278.4208	T. inclusum	2
4	118590.6832	T. inclusum	2
5	328717.1896	T. inclusum	2
6	5417897.918	T. inclusum	2
7	18923932.53	T. inclusum	2
8	250972889.8	T. inclusum	2
9	1036717716	T. inclusum	2
10	11764465634	T. inclusum	2
11	55076167019	T. inclusum	2
12	5.57E+11	T. inclusum	2
13	2.87E+12	T. inclusum	2
14	2.66E+13	T. inclusum	2
15	1.47E+14	T. inclusum	2
1	118	T. variabile	2
2	2338.037	T. variabile	2
3	4558.23586	T. variabile	2
4	122232.8468	T. variabile	2
5	324277.6384	T. variabile	2
6	6555950.629	T. variabile	2
7	21560675.75	T. variabile	2
8	354680076.9	T. variabile	2
9	1374132088	T. variabile	2
10	19340380351	T. variabile	2
11	85188673098	T. variabile	2
12	1.06E+12	T. variabile	2
13	5.18E+12	T. variabile	2
14	5.87E+13	T. variabile	2
15	3.11E+14	T. variabile	2
1	143	T. inclusum	3
2	2602.86	T. inclusum	3
3	5062.8104	T. inclusum	3
4	118345.7906	T. inclusum	3
5	326707.7906	T. inclusum	3
6	5609932.941	T. inclusum	3
7	19473305.99	T. inclusum	3
8	269343679.7	T. inclusum	3
9	1105682097	T. inclusum	3
10	13076184842	T. inclusum	3
11	60903789471	T. inclusum	3
12	6.41E+11	T. inclusum	3
13	3.29E+12	T. inclusum	3
14	3.17E+13	T. inclusum	3
15	1.75E+14	T. inclusum	3
1	98	T. variabile	3
2	2707.72	T. variabile	3
3	5317.59	T. variabile	3
4	139595.4015	T. variabile	3
5	425767.647	T. variabile	3
6	7406915.435	T. variabile	3
7	29719003.33	T. variabile	3
8	401292444.9	T. variabile	3
9	1939375723	T. variabile	3
10	22125595048	T. variabile	3
11	1.22E+11	T. variabile	3
12	1.24E+12	T. variabile	3
13	7.47E+12	T. variabile	3
14	7.00E+13	T. variabile	3
15	4.52E+14	T. variabile	3
1	172	T. inclusum	4
2	2288.42	T. inclusum	4
3	4404.836	T. inclusum	4
4	6521.297875	T. inclusum	4
5	112750.3806	T. inclusum	4
6	271974.9219	T. inclusum	4
7	475433.7744	T. inclusum	4
8	5811958.362	T. inclusum	4
9	16364218.88	T. inclusum	4
10	32594213.69	T. inclusum	4
11	304118615.1	T. inclusum	4
12	962067533.3	T. inclusum	4
13	2137490739	T. inclusum	4
14	16150867875	T. inclusum	4
15	55718327916	T. inclusum	4
1	138	T. variabile	4
2	2318.66	T. variabile	4
3	4499.35216	T. variabile	4
4	6680.04432	T. variabile	4
5	131571.539	T. variabile	4
6	323564.5626	T. variabile	4
7	543296.645	T. variabile	4
8	7666773.316	T. variabile	4
9	22341864.44	T. variabile	4
10	42242695.32	T. variabile	4
11	452351274.8	T. variabile	4
12	1500182147	T. variabile	4
13	3164454645	T. variabile	4
14	27045295966	T. variabile	4
15	98885945602	T. variabile	4
1	148	T. inclusum	5
2	2811.71	T. inclusum	5
3	5475.532	T. inclusum	5
4	8139.368	T. inclusum	5
5	184086.6465	T. inclusum	5
6	466853.3993	T. inclusum	5
7	802630.2057	T. inclusum	5
8	12431938.66	T. inclusum	5
9	37959946.34	T. inclusum	5
10	74667008.81	T. inclusum	5
11	851690508.6	T. inclusum	5
12	2987780487	T. inclusum	5
13	6633685660	T. inclusum	5
14	59254698830	T. inclusum	5
15	2.30E+11	T. inclusum	5
1	112	T. variabile	5
2	1845.16	T. variabile	5
3	3578.32	T. variabile	5
4	5311.48	T. variabile	5
5	80012.36	T. variabile	5
6	228894.24	T. variabile	5
7	381519.832	T. variabile	5
8	3605476.35	T. variabile	5
9	13075469.7	T. variabile	5
10	26079409.32	T. variabile	5
11	168751351.2	T. variabile	5
12	705844656.8	T. variabile	5
13	1667524350	T. variabile	5
14	8256718902	T. variabile	5
15	37010597055	T. variabile	5
